# Supplementary material for: Integrative computational analysis of transcriptional and epigenetic alterations implicates DTX1 as a putative tumor suppressor gene in HNSCC
Source: Oncotarget. 2017 Jan 27;8(9):15349–63. doi: 10.18632/oncotarget.14856 (PMC5362490; doi:10.18632/oncotarget.14856)
Supplement: Supplementary file 2 [file oncotarget-08-15349-s002.xlsx]

## Sheet: Cohorts
	Supplementary table 1. Clinical data for the discover, validation and TCGA cohorts
		Discovery cohort	Validation Cohort	TCGA-HNSCC cohort
		HNSCC (n = 44)	HNSCC (n = 61)	HNSCC (n = 222)
		n (%)	n (%)	n (%)
	Median age (range)	58 (45-80)	60 (35-87)	61 (19-90)
	Gender
	Male	32 (73%)	48 (79%)	165 (74%)
	Female	12 (27%)	13 (21%)	57 (26%)
	Race
	Caucasian	40 (91%)	52 (85%)	194 (87%)
	African American	3 (7%)	8 (13%)	21 (9%)
	Asian	0	0	2 (1%)
	Others	1 (2%)	1 (2%)	1 (0.4%)
	Unknown	0	0	4 (2%)
	Smoking status
	Pack-years, mean (range)	39.7 (4-125)	57.9 (5-1095)	43 (0.02-300)
	Smoke	27 (61%)	46 (76%)	185 (83%)
	Do not smoke	12 (28%)	13 (21%)	31 (14%)
	Unknown	5 (11%)	2 (3%)	6 (3%)
	Drinking status
	Drink	25 (57%)	19 (31%)	159 (71%)
	Do not drink	12 (27%)	40 (66%)	57 (26%)
	Unknown	7 (16%)	2 (3%)	6 (3%)
	HPV status
	HPV positive	13 (30%)	19 (31%)	35 (16%)
	HPV negative	31 (70%)	42 (69%)	187 (84%)
	Tumor site
	Oral cavity	10 (23%)	15 (24%)	115 (52%)
	Oropharynx	17 (38%)	30 (49%)	33 (15%)
	Larynx	13 (30%)	14 (23%)	72 (32%)
	Hypopharynx	4 (9%)	2 (2%)	2 (1%)
	TNM stage
	I	5 (11%)	2 (3%)	14 (6%)
	II	2 (5%)	6 (10%)	12 (5%)
	III	5 (11%)	5 (8%)	13 (6%)
	IV	32 (73%)	29 (48%)	144 (65%)
	Unknown	0	19 (31%)	39 (18%)
	Vital status
	No evidence of disease	22 (50%)	20 (33%)	133 (60%)
	Alive with disease	1 (2%)	11 (18%)
	Dead of disease	18 (41%)	7 (11%)	89 (40%)
	Dead of unrelated causes	3 (7%)	9 (15%)
	Unknown		14 (23%)
		Normal samples (n = 25)	Normal samples (n = 28)	Normal samples (n = 50)
		n (%)	n (%)	n (%)
	Median age (range)	29±12 (18-65)	33±11 (18-57)	62±11 (26-87)
	Gender
	Male	9 (36%)	12 (43%)	38 (76%)
	Female	16 (64%)	16 (57%)	12 (24%)
	Race
	Caucasian	14 (56%)	15 (54%)	42 (84%)
	African American	11 (44%)	10 (36%)	6 (12%)
	Asian	0	2 (7%)	0
	Others	0	1 (3%)	0
	Unknown	0	0	2 (4%)
	Smoking status
	Pack-years, mean (range)	29.0 (8-50)	59.5 (3-274)	46 (1-98)
	Smoke	3 (12%)	7 (25%)	41 (82%)
	Do not smoke	22 (88%)	21 (75%)	9 (18%)
	Drinking status
	Drink	9 (36%)	24 (86%)	36 (72%)
	Do not drink	16 (64%)	4 (14%)	13 (26%)
	Unknown	0	0	1 (2%)
