# Supplementary material for: Integrative computational analysis of transcriptional and epigenetic alterations implicates DTX1 as a putative tumor suppressor gene in HNSCC
Source: Oncotarget. 2017 Jan 27;8(9):15349–63. doi: 10.18632/oncotarget.14856 (PMC5362490; doi:10.18632/oncotarget.14856)
Supplement: Supplementary file 3 [file oncotarget-08-15349-s003.xlsx]

## Sheet: 76genes
	Supplementary table 2. Outlier score and Spearman coefficient for 76 candidates from the expression array
	#	Gene	Outlier score	Spearman coefficient	Mean of tumors	Mean of normals	t-test p-values
	1	MSMB	10.64	ND	4.27446	3.93387	0.161014
	2	P2RX5	7.15	ND	5.93438	7.47989	8.41492e-07
	3	CRISP3	6.66	ND	4.82469	7.90316	9.66883e-07
	4	MAGEA4	6.31	ND	4.91803	4.42618	0.028706
	5	SPIB	5.7	ND	5.06442	6.46026	8.46856e-05
	6	SYCP2	5.34	ND	4.49227	3.62308	0.00221821
	7	BANK1	4.97	-0.42	5.17697	7.37043	9.39751e-07
	8	TLR10	4.79	0.435	4.64716	6.52829	1.0822e-07
	9	CR2	4.54	ND	4.59148	7.20179	1.25558e-07
	10	SLCO1B3	4.54	ND	3.99472	2.94888	1.73653e-05
	11	CXCR5	4.34	ND	4.86958	5.97579	1.3616e-06
	12	C1orf110	4.1	ND	5.5077	4.74289	0.00349082
	13	ORAOV1	4	-0.064	6.43392	6.0645	0.0086542
	14	SPINK6	3.92	ND	4.53059	3.60307	0.000642735
	15	STATH	3.9	ND	4.42058	5.85029	0.00404222
	16	SCIN	3.84	ND	5.49276	5.71869	0.0430138
	17	LRMP	3.76	ND	4.96223	6.88663	9.89462e-07
	18	RASSF9	3.76	ND	4.85686	4.02976	0.000142922
	19	ZNF382	3.72	ND	4.42141	5.24013	0.000226325
	20	NTS	3.68	ND	5.97567	4.26721	9.13196e-05
	21	AMTN	3.54	ND	5.02135	3.81923	0.00120311
	22	PDE5A	3.51	-0.1	5.04266	4.96265	0.426162
	23	CD72	3.49	ND	5.48082	6.75569	1.06699e-06
	24	PLCG2	3.46	0.044	6.56427	7.77091	3.67686e-06
	25	DTX1	3.4	-0.274	5.73514	6.95493	4.35795e-08
	26	CALB1	3.39	0.638	6.25091	4.86396	0.000214568
	27	PARP15	3.35	ND	4.54914	6.08345	7.44062e-06
	28	RGS13	3.29	ND	4.87541	6.49074	4.36393e-06
	29	KRT78	3.27	ND	6.66143	9.4347	1.59447e-10
	30	TMPRSS11B	3.25	ND	4.70779	8.54193	6.35247e-13
	31	PAX5	3.22	ND	6.10498	7.58713	1.10939e-07
	32	TREM1	3.21	ND	5.63138	4.60438	4.39304e-06
	33	GAPT	3.18	ND	4.7835	6.93167	1.16532e-08
	34	CD79B	3.16	-0.556	6.04512	7.61024	4.33569e-08
	35	KLRB1	3.16	ND	4.83617	6.06125	3.07907e-07
	36	C13orf18	3.14	ND	5.46183	6.66486	5.61354e-06
	37	TNFRSF13C	3.12	-0.295	5.66142	7.10784	3.31416e-07
	38	BTK	3.05	ND	5.24864	6.57886	1.37081e-06
	39	FZD3	3.02	-0.161	5.72185	5.62372	0.451554
	40	SASH3	2.99	ND	6.36995	7.71323	6.93984e-08
	41	NRCAM	2.98	ND	5.0444	4.57109	0.00241341
	42	CD22	2.95	ND	5.38854	6.71548	2.26668e-07
	43	BIN2	2.94	-0.693	5.05592	5.96059	1.33616e-05
	44	SFRP4	2.93	0.012	5.89789	5.06237	0.000118455
	45	GRAP	2.93	-0.444	5.52239	6.72963	5.48539e-06
	46	OGN	2.88	ND	3.70445	4.46905	3.40158e-05
	47	STAR	2.87	ND	5.47399	5.27631	0.114918
	48	CD180	2.82	ND	5.30279	7.38181	1.06252e-06
	49	ARHGAP15	2.77	ND	5.43074	6.77698	7.58418e-07
	50	LY86	2.73	ND	5.62813	6.67446	7.45127e-08
	51	SIT1	2.73	ND	5.34685	6.60118	2.65102e-07
	52	FERMT3	2.71	ND	6.66494	7.55465	2.45232e-06
	53	XRCC2	2.7	ND	6.7877	6.35369	3.1307e-05
	54	INA	2.69	-0.333	5.23969	5.00842	0.250901
	55	VAV1	2.64	-0.208	5.80419	6.78743	2.41015e-06
	56	ATP8A1	2.6	-0.195	5.24318	6.4533	2.24107e-06
	57	DSC1	2.59	ND	5.93333	4.74205	0.000120816
	58	ACTC1	2.58	ND	5.15242	5.08564	0.845356
	59	MAP4K1	2.58	-0.59	6.17048	7.21397	7.1781e-08
	60	CD19	2.53	ND	6.33352	7.82667	1.5049e-07
	61	ARHGAP25	2.52	ND	6.1517	7.27231	4.76159e-06
	62	CYP1B1	2.5	-0.183	6.04234	5.34703	0.000625802
	63	GCET2	2.49	ND	5.62111	6.78901	1.22705e-05
	64	CD69	2.46	ND	5.41965	6.64161	2.08269e-05
	65	ATP2A3	2.45	-0.12	6.95222	7.95102	6.15614e-08
	66	FCRL3	2.45	ND	5.53901	7.04091	2.15894e-07
	67	WDFY4	2.43	ND	5.97259	7.27655	3.25665e-07
	68	PADI1	2.43	ND	6.39169	7.65222	1.93132e-05
	69	MCOLN2	2.42	ND	5.26178	6.20258	1.81731e-06
	70	P2RY10	2.41	ND	4.19042	5.68763	7.4962e-07
	71	CD274	2.4	ND	5.70042	5.30781	0.0374083
	72	VNN2	2.4	ND	4.89476	5.7848	8.05317e-05
	73	KRT1	2.39	ND	6.62153	5.81258	0.0190015
	74	IL24	2.37	ND	5.9796	5.235	0.000151038
	75	SERPINA9	2.37	ND	5.13123	6.39844	5.60112e-07
	76	AMIGO2	2.35	ND	5.79457	5.4267	0.00654545
	Genes are sorted by Outlier score from the largest to the smallest
	ND – non determined, due to the limitations of DNA methylation array 27K
	Significant p-values are bolded
