# Supplementary material for: Integrative computational analysis of transcriptional and epigenetic alterations implicates DTX1 as a putative tumor suppressor gene in HNSCC
Source: Oncotarget. 2017 Jan 27;8(9):15349–63. doi: 10.18632/oncotarget.14856 (PMC5362490; doi:10.18632/oncotarget.14856)
Supplement: Supplementary file 4 [file oncotarget-08-15349-s004.xlsx]

## Sheet: Primers-Assays
	Supplementary table 3. Bisulfite sequencing primers and expression assays used in the study
	Applied Biosystems-recommended expression assays
	No	Gene name	Assay ID
	1	BANK1	Hs01009378_m1
	2	BIN2	Hs01002202_g1
	3	DTX1	Hs00269995_m1
	4	GAPDH	Hs02758991_g1
	Bisulfite sequncing PCR primers
	No	Gene name	Forward Primer	Reverse Primer
	1	BANK1	TGAGTAGTTTTATTTTTTTTGGG	AAAAAAACCCTCTAAACTACCTAAC
	2	BIN2	AGTAGGGTTTAGGAGAAGGTAGGTG	CAAAAACTATTATCTCCCCAACTTC
	3	DTX1	TTGGAAATAAAGATGATAAAGATTTAAGT	AAAATAAAATCCCTAAACACCC
