# Supplementary material for: Integrative computational analysis of transcriptional and epigenetic alterations implicates DTX1 as a putative tumor suppressor gene in HNSCC
Source: Oncotarget. 2017 Jan 27;8(9):15349–63. doi: 10.18632/oncotarget.14856 (PMC5362490; doi:10.18632/oncotarget.14856)
Supplement: Supplementary file 5 [file oncotarget-08-15349-s005.xlsx]

## Sheet: 44_NOTCH_genes
	Supplementary table 4. NOTCH pathway genes mean values and FDR adjusted p-values for different patient groups within the discovery cohort.
		mean values				FDR adjusted p-values (limma analysis)
	Gene name	Normal controls (n=25)	HNSCC samples (n=44)	Lower DTX1 expression group (n=22)	Higher DTX1 expression group (n=22)	Lower DTX1 vs higher DTX1 group	Normal vs HNSCC	Normal vs lower DTX1 group	Normal vs higher DTX1 group
	DTX1	6.95493	5.73514	5.44609	6.0242	0.000555689	3.40176e-13	2.95806e-14	2.94193e-07
	JAG1	8.48426	9.38818	9.42993	9.34644	0.653432	3.72253e-07	3.04351e-06	5.41092e-05
	JAG2	7.38868	7.91412	7.87131	7.95693	0.570379	0.000165444	0.00184429	0.000630286
	DLL1	6.89727	7.0425	6.91406	7.17095	0.0272861	0.207766	0.897221	0.0275133
	DLL3	5.83367	5.6563	5.3848	5.9278	3.22854e-06	0.0906467	6.39627e-05	0.456136
	DLL4	6.49214	6.35969	6.22753	6.49186	0.00886843	0.182647	0.00803718	0.997476
	NOTCH1	7.46391	7.41741	7.67845	7.15636	0.000466905	0.872326	0.128784	0.0473984
	NOTCH2	8.41672	8.38409	8.68155	8.08662	3.01517e-06	0.901292	0.0221564	0.00799084
	NOTCH3	7.97194	8.25934	8.45163	8.06704	0.00886843	0.0363065	0.00113491	0.567831
	NOTCH4	7.10284	7.01016	6.66332	7.35701	3.14916e-07	0.463275	0.00042986	0.0535391
	DVL1	6.22566	6.37378	6.56559	6.18196	0.0457448	0.463275	0.0721414	0.859109
	DVL2	6.69073	6.69395	6.70329	6.6846	0.791545	0.98447	0.897221	0.972955
	DVL3	8.10804	8.68233	8.90574	8.45893	8.46463e-05	1.4481e-08	1.04887e-10	0.00308519
	EP300	7.92293	7.89835	8.23383	7.56287	3.12022e-07	0.952116	0.00803718	0.00563024
	MAML1	7.44564	7.37048	7.40413	7.33684	0.247781	0.207766	0.501372	0.0873835
	MAML2	7.10685	6.89899	7.12697	6.67101	0.00400403	0.178326	0.897221	0.00799084
	MAML3	6.86283	6.39031	6.50736	6.27326	0.112243	0.000561012	0.0165638	0.000327016
	SNW1	6.81809	6.92411	7.11772	6.7305	0.00148185	0.398878	0.010808	0.542795
	CREBBP	8.421	8.40923	8.69946	8.11899	2.62961e-07	0.96912	0.00592718	0.0059079
	CTBP1	8.3702	8.28586	8.38146	8.19027	0.0468862	0.409624	0.897221	0.0801026
	CTBP2	6.32079	6.31084	6.10677	6.51491	1.00167e-05	0.96912	0.0126766	0.0371455
	HDAC1	9.00564	8.87395	9.11	8.6379	0.000462053	0.330992	0.428296	0.00799084
	HDAC2	7.03006	7.45865	7.79018	7.12712	1.00167e-05	0.00075401	4.94104e-07	0.5534
	NCOR2	7.3141	7.45796	7.49585	7.42007	0.247781	0.0249926	0.00742654	0.138508
	NUMB	7.47392	7.49985	7.68712	7.31258	0.00607595	0.952116	0.104689	0.256925
	NUMBL	7.38655	7.55091	7.46458	7.63725	0.0482621	0.05334	0.390832	0.00799084
	KAT2A	7.62735	7.72898	8.00745	7.45052	8.70281e-07	0.342545	0.000318961	0.104093
	KAT2B	7.51614	6.3854	6.56894	6.20186	0.0424569	1.9173e-10	8.5007e-07	4.4315e-10
	DTX2	6.99746	7.01555	6.73831	7.2928	1.00167e-05	0.96912	0.0257092	0.020533
	DTX3	5.74209	5.74592	5.67377	5.81806	0.161211	0.98447	0.514296	0.542795
	DTX3L	7.30296	7.73133	8.10902	7.35364	0.000380685	0.0254295	0.000120705	0.859109
	LFNG	6.89594	6.827	6.6941	6.9599	0.0788169	0.745924	0.178102	0.724876
	MFNG	6.65844	5.78692	5.56028	6.01356	0.00438814	3.95927e-09	3.30769e-10	0.000156997
	PSEN1	8.51261	8.62845	8.81392	8.44298	0.0142599	0.463275	0.0403459	0.702519
	PSEN2	6.61501	6.54351	6.21229	6.87473	1.07505e-07	0.544422	0.000318961	0.0275133
	NCSTN	7.94254	8.19572	8.31635	8.07509	0.00886843	0.00239796	7.72305e-05	0.162144
	APH1A	7.98501	8.09228	8.20341	7.98115	0.0306078	0.323379	0.029215	0.989047
	ADAM17	6.39742	6.89396	7.17011	6.6178	0.000192834	0.000136331	4.94104e-07	0.138508
	RBPJ	7.9221	7.92122	8.05156	7.79088	0.00512837	0.989949	0.14498	0.162144
	RBPJL	6.51017	6.32424	5.9587	6.68977	6.8686e-08	0.0964012	6.89308e-06	0.141888
	CIR1	3.76633	3.77308	3.93775	3.60841	8.83173e-05	0.978957	0.0284672	0.0626543
	HES1	7.7921	8.11028	8.33329	7.88727	0.0117861	0.0572318	0.0023574	0.649854
	HEY1	6.27481	6.76189	6.87472	6.64906	0.247781	0.00948119	0.00322884	0.0801026
	PTCRA	7.65168	7.43538	6.94902	7.92173	1.15651e-09	0.092308	8.5007e-07	0.0585407
	Significant p-values are bolded
