# Supplementary material for: Integrative computational analysis of transcriptional and epigenetic alterations implicates DTX1 as a putative tumor suppressor gene in HNSCC
Source: Oncotarget. 2017 Jan 27;8(9):15349–63. doi: 10.18632/oncotarget.14856 (PMC5362490; doi:10.18632/oncotarget.14856)
Supplement: Supplementary file 6 [file oncotarget-08-15349-s006.xlsx]

## Sheet: NOTCHdownstream
	Supplementary table 5. NOTCH pathway downstream genes mean values and FDR adjusted p-values for different patient groups within the discovery cohort.
		mean values				FDR adjusted p-values (limma analysis)
	Gene name	Normal controls (n=25)	HNSCC samples (n=44)	Lower DTX1 expression group (n=22)	Higher DTX1 expression group (n=22)	Lower DTX1 vs higher DTX1 group	Normal vs HNSCC	Normal vs lower DTX1 group	Normal vs higher DTX1 group
	DTX1	6.95493	5.73514	5.44609	6.0242	0.000599891	7.73127e-14	6.72286e-15	1.33724e-07
	HES1	7.7921	8.11028	8.33329	7.88727	0.0125004	0.0297308	0.00160732	0.546469
	NEUROG3	5.99091	5.92742	5.50751	6.34733	5.63588e-10	0.48409	9.48164e-05	0.00293315
	GAA	6.99483	7.22977	7.26249	7.19705	0.506073	0.00592575	0.0028551	0.0323724
	CDKN1B	7.41176	6.99087	7.38028	6.60146	0.000181922	0.0133394	0.858299	8.72274e-05
	RCOR1	7.2387	7.63214	7.88971	7.37457	0.0125086	0.0259243	0.00154772	0.51735
	CFD	7.3593	6.75425	6.72869	6.7798	0.753105	0.00013133	0.000463071	0.00145041
	HEY1	6.27481	6.76189	6.87472	6.64906	0.286135	0.00592575	0.00199181	0.0519114
	GATA4	6.15433	6.05408	5.72975	6.37842	7.21157e-07	0.311539	0.000463071	0.0519114
	GATA6	7.25902	7.3453	7.20013	7.49047	0.0010209	0.245769	0.498231	0.00755189
	Significant p-values are bolded
	The data for DTX1, HES1, and HEY1 (grey) are copied from Supplementary Table 4
